# Supplementary material for: Anatomical indicators of Eucalyptus spp. resistance to Glycaspis brimblecombei (Hemiptera: Aphalaridae)
Source: PeerJ. 2022 May 13;10:e13346. doi: 10.7717/peerj.13346 (PMC9109686; doi:10.7717/peerj.13346)
Supplement: Supplemental Information 1 — The evaluations of the quantitative anatomical variables of the different Eucalyptus genotypes. [file peerj-10-13346-s001.csv]

E.camaldulensis: 20 / 0.40 lens - 10cm distance from bench
Repetition 1
Leaf tissue Area (cm²) % %
ES 20	15 8	41 4	05
EI 13	94 5	82 2	81
C 81	46 34	00 16	40
F 40	87 17	06 8	23
X 83	15 34	71 16	74
PP 143	06 28	79
PL 114	21 22	99
A.Total 496	83 100	00
A.Total 239	57 100	00
Leaf tissue E.S. E.I. P.P.S. P.P.I. P.L. S.Section
section 1 0	50 0	60 3	47 2	49 5	65 12	71
section 2 0	69 0	31 3	42 2	39 4	42 11	23
section 3 0	56 0	29 3	37 2	55 4	16 10	93
section 4 0	67 0	44 3	52 2	52 3	54 10	69
section 5 0	41 0	41 3	63 3	12 3	02 10	59
x 0	57 0	41 3	48 2	61 4	16 11	23
G (area) Subtitle
3	29 ES upper epidermis
23	21 EI lower epidermis
11	09 C collenchyma
6	98 F phloem
5	58 X xylem
PP palisade parenchyma
PL spongy parenchyma
P.P.S. upper palisade parenchyma
P.P.I. lower palisade parenchyma
G gland
E.camaldulensis: 20 / 0.40 lens - 10cm distance from bench
Repetition 2
Leaf tissue Area (cm²) % %
ES 17	44 6	24 3	37
EI 15	58 5	57 3	01
C 110	09 39	38 21	27
F 46	38 16	59 8	96
X 90	08 32	22 17	40
PP 117	75 22	75
PL 120	33 23	25
A.Total 517	64 100	00
A.Total 279	57 100	00
Leaf tissue E.S. E.I. P.P.S. P.P.I. P.L. S.Section
section 1 0	40 0	52 3	53 1	94 1	94 8	33
section 2 0	42 0	50 3	56 2	27 2	27 9	02
section 3 0	44 0	71 3	25 1	66 1	66 7	72
section 4 0	65 0	63 3	00 2	09 2	09 8	46
section 5 0	44 0	70 3	28 3	44 3	44 11	30
x 0	47 0	61 3	32 2	28 2	28 8	97
G (area)
10	56
7	43
3	46
6	57
8	25
7	35
4	52
E.camaldulensis: 20 / 0.40 lens - 10cm distance from bench
Repetition 3
Leaf tissue Area (cm²) % %
ES 15	52 2	00 1	80
EI 15	95 2	06 1	85
C 436	34 56	23 50	63
F 173	64 22	38 20	15
X 134	49 17	33 15	60
PP 43	48 5	04
PL 26	24 3	04
G 16	251 1	89
A.Total 861	90 100	00
A.Total 775	94 100	00
Leaf tissue E.S. E.I. P.P.S. P.P.I. P.L. S.Section
section 1 0	28 0	43 2	51 2	72 3	47 9	41
section 2 0	43 0	33 2	50 3	13 3	28 9	67
section 3 0	38 0	41 2	82 2	59 3	09 9	29
section 4 0	71 0	64 2	20 2	83 3	82 10	20
section 5 0	61 0	50 2	57 1	92 3	98 9	58
x 0	48 0	46 2	52 2	64 3	53 9	63
G (area)
2	85 7	04
13	08 14	35
5	81 13	66
1	87 8	89
9	97 5	16
13	71 6	14
7	69 12	44
4	38 5	27
6	45 3	67
E.grandis: 20 / 0.40 lens - 10cm distance from bench
Repetition 1
Tecido Area (cm²) % %
ES 15	13 2	94 2	40
EI 17	76 3	46 2	81
C 161	79 31	50 25	64
F 183	08 35	64 29	01
X 135	93 26	46 21	54
PP 23	34 3	70
PL 53	51 8	48
G 40	482 6	42
A.Total 631	02 100	00
A.Total 513	68 100	00
Tecido E.S. E.I. P.P. P.L. S.Section
section 1 0	39 0	44 2	21 2	99 6	03
section 2 0	39 0	42 1	42 3	71 5	94
section 3 0	51 0	23 1	76 3	70 6	20
section 4 0	56 0	32 2	28 2	74 5	90
section 5 0	33 0	34 1	70 3	71 6	08
x 0	44 0	35 1	87 3	37 6	03
G (area) Subtitle
20	37 ES upper epidermis
25	30 EI lower epidermis
4	39 C collenchyma
F phloem
X xylem
PP palisade parenchyma
PL spongy parenchyma
P.P.S. upper palisade parenchyma
P.P.I. lower palisade parenchyma
G gland
E.grandis: 20 / 0.40 lens - 10cm distance from bench
Repetition 2
Leaf tissue Area (cm²) % %
ES 14	14 2	12 1	88
EI 19	07 2	86 2	53
C 272	99 40	92 36	20
F 188	97 28	33 25	06
X 171	91 25	77 22	80
PP 36	72 4	87
PL 37	03 4	91
G 13	23 1	75
A.Total 754	05 100	00
A.Total 667	08 100	00
Leaf tissue E.S. E.I. P.P. P.L. S.Section
section 1 0	74 0	38 2	40 3	71 7	23
section 2 0	72 0	36 1	51 4	97 7	56
section 3 0	64 0	43 2	25 3	58 6	90
section 4 0	78 0	38 2	43 4	04 7	63
section 5 0	65 0	42 3	08 3	95 8	10
x 0	71 0	39 2	33 4	05 7	48
G (area)
13	36
4	92
8	49
3	36
12	11
2	85
5	84
E.grandis: 20 / 0.40 lens - 10cm distance from bench
Repetition 3
Leaf tissue Area (cm²) % %
ES 19	49 8	47 5	09
EI 16	18 7	03 4	23
C 85	70 37	22 22	39
F 65	28 28	35 17	05
X 43	59 18	93 11	39
PP 32	93 8	60
PL 99	93 26	11
G 19	668 5	14
A.Total 382	77 100	00
A.Total 230	24 100	00
Leaf tissue E.S. E.I. P.P. P.L. S.Section
section 1 0	62 0	65 2	92 4	20 8	39
section 2 0	40 0	33 2	69 4	50 7	92
section 3 0	61 0	26 2	27 4	42 7	56
section 4 0	70 0	57 2	59 3	88 7	74
section 5 0	76 0	32 2	54 4	11 7	73
x 0	62 0	43 2	60 4	22 7	87
G (area)
14	09
5	58
24	32
22	43
E.saligna: 20 / 0.40 lens - 10cm distance from bench
Repetition 1
Leaf tissue Area (cm²) % %
ES 19	12 5	24 3	94
EI 23	94 6	56 4	93
C 235	27 64	49 48	43
F 42	64 11	69 8	78
X 43	84 12	02 9	02
PP 56	47 11	62
PL 64	49 13	28
A.Total 485	75 100	00
A.Total 364	79 100	00
Leaf tissue E.S. E.I. P.P. P.L. S.Section
section 1 0	50 0	38 1	78 4	24 6	90
section 2 0	55 0	31 1	77 4	57 7	20
section 3 0	48 0	50 1	99 3	78 6	75
section 4 0	47 0	47 1	95 3	57 6	46
section 5 0	63 0	58 1	77 3	68 6	66
x 0	526 0	45 1	85 3	968 6	79
G (area) Subtitle
5	26 ES upper epidermis
8	91 EI lower epidermis
7	92 C collenchyma
10	30 F phloem
5	97 X xylem
20	02 PP palisade parenchyma
8	79 PL spongy parenchyma
10	81 P.P.S. upper palisade parenchyma
P.P.I. lower palisade parenchyma
G gland
E.saligna: 20 / 0.40 lens - 10cm distance from bench
Repetition 2
Leaf tissue Area (cm²) % %
ES 17	04 7	11 4	64
EI 16	66 6	95 4	54
C 108	42 45	25 29	54
F 76	61 31	97 20	87
X 20	91 8	72 5	70
PP 92	72 25	26
PL 34	75 9	46
A.Total 367	09 100	00
A.Total 239	63 100	00
Leaf tissue E.S. E.I. P.P. P.L. S.Section
section 1 0	72 0	24 1	78 3	21 5	95
section 2 0	64 0	43 2	01 3	28 6	36
section 3 0	57 0	58 2	05 3	15 6	35
section 4 0	72 0	22 1	98 2	80 5	72
section 5 0	71 0	75 1	67 3	07 6	20
x 0	67 0	44 1	90 3	10 6	12
G (area)
15
E.saligna: 20 / 0.40 lens - 10cm distance from bench
Repetition 3
Leaf tissue Area (cm²) % %
ES 12	08 3	01 2	12
EI 14	97 3	74 2	62
C 164	40 41	01 28	82
F 128	61 32	08 22	55
X 80	78 20	15 14	16
PP 31	15 5	46
PL 120	47 21	12
G 17	978 3	15
A.Total 570	44 100	00
A.Total 400	84 100	00
Leaf tissue E.S. E.I. P.P. P.L. S.Section
section 1 0	43 0	50 1	82 4	11 6	86
section 2 0	49 0	43 1	61 4	58 7	11
section 3 0	55 0	34 1	94 4	23 7	06
section 4 0	44 0	38 1	89 3	9 6	61
section 5 0	39 0	42 1	93 4	12 6	86
x 0	46 0	41 1	84 4	188 6	90
G (area)
1	54 9	78
7	82 5	07
8	62 4	66
3	03 9	62
4	53 8	14
3	05 8	11
14	37 5	70
4	64 5	86
14	26 8	46
3	69 8	81
4	74 2	91
4	35 9	07
7	97 9	64
4	78 5	76
6	94 6	27
E.urophylla: 20 / 0.40 lens - 10cm distance from bench
Repetition 1
Leaf tissue Area (cm²) % %
ES 10	22 7	56 3	88
EI 12	43 9	19 4	72
C 81	98 60	63 31	10
F 9	34 6	91 3	54
X 21	24 15	71 8	06
PP 36	31 13	77
PL 71	64 27	18
G 20	46 7	76
A.Total 263	62 100	00
A.Total 135	21 100	00
Leaf tissue E.S. E.I. P.P. P.L. S.Section
section 1 0	45 0	62 2	11 2	88 6	06
section 2 0	48 0	70 2	03 3	21 6	42
section 3 0	42 0	42 1	81 3	45 6	10
section 4 0	40 0	53 1	72 3	37 6	02
section 5 0	61 0	50 2	18 2	66 5	95
x 0	47 0	55 1	97 3	11 6	11
G (area) Subtitle
11	20 ES upper epidermis
9	26 EI lower epidermis
7	21 C collenchyma
8	23 F phloem
11	31 X xylem
13	58 PP palisade parenchyma
PL spongy parenchyma
P.P.S. upper palisade parenchyma
P.P.I. lower palisade parenchyma
G gland
E.urophylla: 20 / 0.40 lens - 10cm distance from bench
Repetition 2
Leaf tissue Area (cm²) % %
ES 13	30 3	56 3	06
EI 13	19 3	53 3	04
C 158	01 42	28 36	37
F 108	58 29	05 24	99
X 80	64 21	58 18	56
PP 20	97 4	83
PL 39	75 9	15
A.Total 434	45 100	00
A.Total 373	73 100	00
Leaf tissue E.S. E.I. P.P. P.L. S.Section
section 1 0	61 0	33 2	22 3	31 6	47
section 2 0	66 0	37 2	80 3	30 7	13
section 3 0	43 0	40 2	59 2	83 6	25
section 4 0	67 0	38 2	11 3	32 6	48
section 5 0	68 0	37 3	38 3	10 7	53
x 0	61 0	37 2	62 3	17 6	77
G (area)
9	93
E.urophylla: 20 / 0.40 lens - 10cm distance from bench
Repetition 3
Leaf tissue Area (cm²) % %
ES 12	29 10	47 5	03
EI 13	09 11	16 5	36
C 52	91 45	10 21	67
F 23	11 19	70 9	47
X 15	92 13	57 6	52
PP 31	64 12	96
PL 95	17 38	98
A.Total 244	13 100	00
A.Total 117	32 100	00
Leaf tissue E.S. E.I. P.P. P.L. S.Section
section 1 0	53 0	62 2	32 4	21 7	68
section 2 0	49 0	45 2	31 3	98 7	23
section 3 0	52 0	58 1	75 3	12 5	97
section 4 0	50 0	61 2	10 3	05 6	26
section 5 0	48 0	50 2	14 3	49 6	61
x 0	50 0	55 2	12 3	57 6	75
G (area)
5	53 4	35
4	30 4	47
6	12 5	37
3	15 1	70
9	93 2	75
8	85 3	91
5	66
Table 1. Values of the 18 quantitative anatomical variables (Var.) of leaves of Eucalyptus camaldulensis	E.
grandis	E. urophylla and E. saligna infested by Glycaspis brimblecombei (Hemiptera: Aphalaridae) in greenhouse
Var. E. camaldulensis E. grandis E. urophylla E. saligna
%ES 2.83 ± 0.67a 2.76 ± 1.00a 3.80 ± 0.57a 3.39 ± 0.75a
%EI 2.42 ± 0.36a 3.00 ± 0.52a 4.11 ± 0.69a 3.90 ± 0.71a
%Col 33.46 ± 10.69a 29.44 ± 4.17a 31.09 ± 4.30a 35.70 ± 6.42a
%Fl 13.90 ± 3.86a 24.74 ± 3.52b 14.97 ± 6.39a 17.41 ± 4.34a
%Xl 16.40 ± 0.52a 19.88 ± 3.61b 12.50 ± 3.78a 10.22 ± 2.46a
%PC 30.12 ± 4.41a 16.03 ± 3.43b 31.36 ± 5.22a 28.11 ± 3.27a
%Gl 0.87 ± 0.63a 4.15 ± 1.39c 2.17 ± 2.59b 1.26 ± 1.05b
ATST 0.61 ± 0.05a 0.57 ± 0.03a 0.31 ± 0.02a 0.46 ± 0.03a
EES 15.94 ± 3.42a 18.44 ± 3.39b 16.56 ± 2.43b 17.19 ± 2.82b
EEI 15.31 ± 3.55a 12.19 ± 2.80a 15.31 ± 2.95a 13.75 ± 3.56a
EPPS 97.19 ± 12.16a 70.94 ± 12.65b 70.00 ± 11.02b 58.12 ± 3.37b
EPPI 78.44 ± 12.76 0.00 ± 0.00 0.00 ± 0.00 0.00 ± 0.00
EPL 103.75 ± 26.28a 121.25 ± 14.39a 102.81 ± 10.47a 117.19 ± 14.46a
EM 279.37 ± 77.14a 192.19 ± 59.23b 172.81 ± 32.00b 175.31 ± 48.85b
EF 310.62 ± 52.93a 222.81 ± 50.54b 204.37 ± 23.41b 206.25 ± 58.97b
AGI 7.65 ± 2.6a 11.68 ± 2.19a 6.52 ± 0.73a 7.39 ± 0.92a
NEFS 231.73 ± 20.57a 1.37 ± 0.06b 0.00 ± 0.00 0.00 ± 0.00
NEFI 256.68 ± 23.89a 500.39 ± 35.71b 527.55 ± 21.01b 557.06 ± 29.43b
Percentage of upper (%ES) and lower (%EI) epidermis	collenchyma (%Col)	phloem (%Fl)	xylem (%Xl)
chlorophyll parenchyma (%PC)	gland (%Gl)	and total cross-sectional area (mm2) (ATST) in the region of the
central vein	thickness of the upper (μm) (EES) and lower (μm) (EEI) epidermis	upper (EPPS) and lower
(EPPI) palisade parenchyma	thickness of spongy parenchyma (μm) (EPL)	leaf thickness (μm) (EF)	mesophyll
thickness (EM)	mean area of a gland (AGI)	and number of stomata/mm2 of the upper (NEFS) and lower
(NEFI) surfaces in the internerve region. Averages followed by the same lowercase letter per line do not differ
by Tukey's test (p≤0.05).
Table 2. Correlations between 18 quantitative anatomical variables of the leaf of Eucalyptus camaldulensis	E.
grandis	E. urophylla and E. saligna and the first two main components (Y1 and Y2)
Original variables Y1 Y2 Original variables Y1 Y2
EPPI 0.9987 0.0492 %Fl -0.5640 0.8062
NEFS 0.9984 0.0548 ATST 0.5582 0.7198
EF 0.9772 0.2124 EPL -0.5534 0.5648
NEFI -0.9762 -0.1881 EEI 0.5527 -0.7287
EM 0.9758 0.2186 %ES -0.4584 -0.8365
EPPS 0.9204 0.2303 %PC 0.3943 -0.9055
%EI -0.7627 -0.6427 %Col 0.2953 -0.6390
EES -0.7122 0.6655 AGl -0.2374 0.9642
%Gl -0.6077 0.7445 %Xl 0.2077 0.9431
% Retained 70.17 26.43 % Accumulated 70.17 96.6
Percentage of upper (%ES) and lower (%EI) epidermis	of collenchyma (%Col)	phloem (%Fl)	xylem (%Xl)
chlorophyll parenchyma (%CP)	gland (%Gl)	and total cross-sectional area (mm2) (ATST) in the central rib
region	thickness of the upper (μm) (EES) and lower (μm) (EEI) epidermis	upper (μm) (EPPS) and lower (μm)
(EPPI) palisade parenchyma thickness	(EPL) spongy parenchyma thickness(μm)	leaf thickness (μm) (EF)
mesophyll thickness (EM)	mean gland area (AGI)	and number of stomata/mm2 of upper face (NEFS) and
lower face (NEFI) in the internerve region. Percentage of information retained and accumulated in Y 1 and Y2.
